# Supplementary material for: Development of Multiple Nucleotide Polymorphism Molecular Markers for Enoki Mushroom (Flammulina filiformis) Cultivars Identification
Source: J Fungi (Basel). 2023 Mar 7;9(3):330. doi: 10.3390/jof9030330 (PMC10056640; doi:10.3390/jof9030330)
Supplement: Supplementary file 1 [file jof-09-00330-s001.zip]

Archive with 1 entries (1 files):
- jof-2174739-supplementary.xlsx
