# Supplementary material for: Development of Multiple Nucleotide Polymorphism Molecular Markers for Enoki Mushroom (Flammulina filiformis) Cultivars Identification
Source: J Fungi (Basel). 2023 Mar 7;9(3):330. doi: 10.3390/jof9030330 (PMC10056640; doi:10.3390/jof9030330)
Supplement: Supplementary file 1 [file jof-09-00330-s001.zip › jof-2174739-supplementary.xlsx]

## Sheet: Table S1
Table S1. The basic information of MNP marker library
Sample	Raw Reads	Clean Reads	Raw Base(G)	Clean Base(G)	Effective(%)	Error(%)	Q20(%)	Q30(%)	GC(%)	Average coverage of MNP markers	Number of MNP marker detected	Cap color	Source
SX816	6661420	6655314	1	1	99.91	0.03	97.72	93.05	51.66	16589.6	138	white	factory cultivar Zhongxing
HR9820	8640144	8631350	1.3	1.29	99.9	0.03	97.78	93.24	51.47	20746.4	143	white	cultivar
RY833	9623018	9599096	1.44	1.44	99.75	0.03	97.87	93.48	51.74	23888.3	145	white	cultivar
5Y16	7142346	7134102	1.07	1.07	99.88	0.03	97.85	93.39	51.78	17761	134	white	cultivar
6B25	9597166	9585640	1.44	1.44	99.88	0.03	97.8	93.36	51.32	23869.6	143	white	factory cultivar Zhongxing
YG99	9599786	9588270	1.44	1.44	99.88	0.03	97.75	93.22	51.86	23787.1	150	yellow	cultivar
CJ10	9048678	9040974	1.36	1.36	99.91	0.03	97.77	93.23	51.85	22227	156	yellow	cultivar
YH217	9483652	9477522	1.42	1.42	99.94	0.03	97.66	93.02	51.99	23555.2	151	white	factory cultivar Youhong
CHQ19	7481856	7473658	1.12	1.12	99.89	0.03	97.77	93.26	51.49	18585.1	137	white	factory cultivar Zhongxing
TS816	8382320	8376310	1.26	1.26	99.93	0.03	97.68	92.95	51.5	20839.7	141	white	factory cultivar Zhongxing
BCT1	7402906	7396960	1.11	1.11	99.92	0.03	97.74	93.17	51.46	18446	139	white	cultivar
E3209	7658208	7651640	1.15	1.15	99.91	0.03	97.83	93.35	51.52	19053.1	132	white	factory cultivar Gangrongtai
JDG221	7413676	7407104	1.11	1.11	99.91	0.03	97.71	93.12	51.55	18453.4	139	white	factory cultivar Guangming
PY7812	8833292	8825106	1.32	1.32	99.91	0.03	97.69	93.05	51.66	22021.7	147	white	cultivar
F103	7484702	7472462	1.12	1.12	99.84	0.03	97.8	93.26	50.98	18522.9	163	white	cultivar
HX218	6684118	6678532	1	1	99.92	0.03	97.91	93.51	52.48	16747.7	120	white	factory cultivar Zhongxing
FV093	8862472	8856082	1.33	1.33	99.93	0.03	97.84	93.44	52.38	22149.7	122	white	cultivar
3W4	9089906	9080266	1.36	1.36	99.89	0.03	97.72	93.15	51.79	22621.7	147	white	cultivar
XGF216	8804026	8798058	1.32	1.32	99.93	0.03	97.63	92.86	51.81	21892.4	135	white	factory cultivar
LMPQ6	8729848	8723392	1.31	1.31	99.93	0.03	97.82	93.35	51.64	21701.6	137	white	factory cultivar Gangrongtai
NK1301	8303666	8298778	1.25	1.24	99.94	0.03	97.82	93.35	52.1	20664.9	138	white	factory cultivar Xuerong
G1A	7275834	7270186	1.09	1.09	99.92	0.03	97.81	93.34	51.47	18123.9	132	white	factory cultivar Gangrongtai
RYY2112	8751960	8744304	1.31	1.31	99.91	0.03	97.7	93.13	51.84	21595	143	yellow	factory cultivar Ruyi
S7	8400612	8393386	1.26	1.26	99.91	0.03	97.75	93.22	52.14	20711.8	153	yellow	cultivar
T8-4	11206788	11198626	1.68	1.68	99.93	0.02	98.14	94.14	51.34	27941.1	134	white	factory cultivar Kangrui
YG910	8671820	8663284	1.3	1.3	99.9	0.03	97.77	93.25	51.78	21498.3	155	yellow	cultivar
E3202	8033412	8027632	1.21	1.2	99.93	0.03	97.76	93.18	51.31	20001.9	137	white	factory cultivar Gangrongtai
HC211	7531816	7525108	1.13	1.13	99.91	0.03	98	93.76	51.29	18780.5	131	white	factory cultivar Hualv
CHQ2	7722138	7716738	1.16	1.16	99.93	0.03	97.71	93.08	51.25	19251.9	138	white	factory cultivar Zhongxing
CH213	9078384	9069074	1.36	1.36	99.9	0.03	97.86	93.43	51.28	22605.7	141	white	factory cultivar Zhongxing
YG95	7342332	7334222	1.1	1.1	99.89	0.03	97.86	93.43	51.41	18219.1	159	yellow	cultivar
E3818	8279646	8273004	1.24	1.24	99.92	0.03	97.85	93.36	51.62	20610.1	134	white	factory cultivar Gangrongtai
GCF36	10373576	10356488	1.56	1.55	99.84	0.03	97.01	91.35	50.93	25876.4	146	white	cultivar
MY1201	8034796	8029920	1.21	1.2	99.94	0.03	97.56	92.74	51.9	19940.2	141	white	cultivar (Taiwan)
XQY2117	8069548	8060156	1.21	1.21	99.88	0.03	97.86	93.44	51.37	20159.2	154	yellow	cultivar (Guangdong)
CJ57	8312504	8307228	1.25	1.25	99.94	0.03	97.71	93.06	51.97	20691.3	125	white	cultivar
CJ58	8643078	8636466	1.3	1.3	99.92	0.03	97.81	93.35	51.52	21515.6	137	white	cultivar
DJ1401	8080546	8074850	1.21	1.21	99.93	0.03	97.85	93.38	51.79	20094.1	135	white	factory cultivar Xuerong
LPY2113	10592536	10584644	1.59	1.59	99.93	0.03	97.77	93.28	52.35	26393.5	147	yellow	cultivar
XF91	8246822	8217560	1.24	1.23	99.65	0.03	97.2	92.24	51.2	20235.4	145	yellow	wild
BJ92	7593786	7584880	1.14	1.14	99.88	0.03	97.62	93	52.12	18427.9	132	yellow	wild
XR201	8897122	8891596	1.33	1.33	99.94	0.03	97.8	93.34	52.15	22119.7	132	white	factory cultivar Xuerong
HB171	7281054	7272776	1.09	1.09	99.89	0.03	97.15	92.22	52.61	17542.8	144	yellow	wild
YP215	7457644	7452770	1.12	1.12	99.93	0.03	97.77	93.21	52.16	18547.9	128	white	factory cultivar Ruyi
W543	8416970	8411992	1.26	1.26	99.94	0.03	97.59	92.81	52.29	20871.5	135	white	cultivar
YF33	8873386	8865860	1.33	1.33	99.92	0.03	97.76	93.27	52.18	21905.2	145	white	cultivar
YAAS6018	12708440	12684464	1.91	1.9	99.81	0.03	97.09	92.02	52.07	31164.6	133	yellow	wild
T011	8785846	8770926	1.32	1.32	99.83	0.03	96.95	91.18	49.59	21975.2	134	white	cultivar (Japan)
BJ954	7721966	7633094	1.16	1.14	98.85	0.03	97.01	91.86	49.58	19057.1	150	yellow	wild
W119	7228234	7222580	1.08	1.08	99.92	0.03	97.57	92.83	52.05	16310.2	122	white	cultivar
BJ4	8257676	8252300	1.24	1.24	99.93	0.03	97.37	92.23	53.06	17823.6	134	yellow	wild
YW6518	7637474	7632486	1.15	1.14	99.93	0.03	97.61	92.83	52.26	18976.2	128	white	cultivar
WS2147	8908140	8901998	1.34	1.34	99.93	0.03	97.6	92.77	52.14	22014.7	166	yellow	wild
HG91	9019898	9004562	1.35	1.35	99.83	0.03	97.25	92.16	52.15	21389.1	141	yellow	cultivar (Korea)
S6	8397748	8391306	1.26	1.26	99.92	0.03	97.73	93.11	52.48	20816.8	151	yellow	cultivar
YD48	8497036	8491296	1.27	1.27	99.93	0.03	97.67	92.92	52.04	21116	139	white	cultivar
5C27	12132762	12126742	1.82	1.82	99.95	0.03	97.6	92.79	52	30148.5	130	white	cultivar
E87	9296326	9291466	1.39	1.39	99.95	0.03	97.66	92.96	52.09	23082	136	white	factory cultivar Gangrongtai
CH0708	10111832	10101620	1.52	1.52	99.9	0.03	97.67	92.87	51.99	25129	131	white	factory cultivar Zhongxing
HB54	12046682	12034098	1.81	1.81	99.9	0.03	97.55	92.62	52.4	29345.5	153	yellow	wild
JL211	8725388	8716782	1.31	1.31	99.9	0.03	97.66	92.85	51.21	21507.8	141	yellow	wild
HD91	11503726	11488732	1.73	1.72	99.87	0.03	97.62	92.81	51.79	28262.5	153	yellow	wild
CD911G	10409430	10396374	1.56	1.56	99.87	0.03	97.58	92.6	51.94	25940.4	153	yellow	wild
HB1911	7691496	7681900	1.15	1.15	99.88	0.03	97.8	93.16	51.69	19159.1	122	yellow	wild
CJ3	7887102	7872246	1.18	1.18	99.81	0.03	97.41	92.4	52.04	19512.5	148	yellow	cultivar
EG7	11328634	11316622	1.7	1.7	99.89	0.03	97.6	92.68	51.8	28130.9	144	white	cultivar
S4	18512390	18481160	2.78	2.77	99.83	0.03	98.05	94.29	52.01	45877.8	164	yellow	cultivar
S5	9800874	9782768	1.47	1.47	99.82	0.03	98	94.25	51.81	24267.7	157	yellow	cultivar
S3	10400804	10382322	1.56	1.56	99.82	0.02	98.48	95.28	52.31	25832.6	150	yellow	cultivar

## Sheet: Table S2
Table S2. The GS values of pairwise comparison between 22 pedigrees and all cultivars
ID	Pedigree	BCT1	WB141	WS219	LM216	B32	YH217	XR2111	WB210	G013	CF2021	ACR412	T7-3	W536	WB57	JDG214	E338	HL212	531	RY2110	E3	A45	BCF5	HL211	C42	DJ1601	WC1501	CH816	T8-4	XR192	YD668	A2_2	A611	RD7	W5ZJ	H13	YY614	YB66	XR2011	YR13	T011	XGF2116	G1A	BCF1	DJ1401	HS213	RC7433	Y516	W527
BCT1	G1		0.942	0.986	0.928	0.928	0.928	0.971	0.971	0.971	0.971	0.957	0.957	0.957	0.957	0.957	0.957	0.957	0.942	0.957	0.942	0.884	0.812	0.768	0.913	0.957	0.942	0.928	0.957	0.942	0.942	0.942	0.928	0.913	0.913	0.942	0.928	0.928	0.768	0.971	0.971	0.957	0.957	0.942	0.942	0.884	0.884	0.942	0.928
WB141	G1	0.942		0.942	0.913	0.928	0.913	0.957	0.957	0.971	0.942	0.928	0.928	0.913	0.913	0.957	0.942	0.957	0.942	0.957	0.928	0.884	0.812	0.812	0.913	0.928	0.899	0.913	0.928	0.928	0.942	0.899	0.913	0.913	0.913	0.942	0.913	0.928	0.812	0.942	0.942	0.942	0.942	0.928	0.913	0.841	0.884	0.942	0.928
WS219	G1	0.986	0.942		0.942	0.928	0.942	0.986	0.986	0.971	0.957	0.942	0.942	0.971	0.971	0.957	0.971	0.957	0.942	0.957	0.957	0.87	0.812	0.768	0.913	0.957	0.957	0.942	0.942	0.957	0.942	0.957	0.942	0.913	0.913	0.942	0.942	0.928	0.768	0.971	0.957	0.971	0.971	0.957	0.957	0.899	0.884	0.942	0.928
LM216	G1	0.928	0.913	0.942		0.928	0.986	0.957	0.957	0.942	0.942	0.942	0.957	0.928	0.928	0.957	0.957	0.942	0.957	0.942	0.971	0.855	0.841	0.783	0.928	0.928	0.913	0.957	0.957	0.986	0.928	0.913	0.928	0.928	0.928	0.928	0.957	0.913	0.783	0.928	0.942	0.957	0.957	0.942	0.928	0.884	0.884	0.928	0.913
B32	G1	0.928	0.928	0.928	0.928		0.928	0.942	0.942	0.957	0.928	0.942	0.942	0.899	0.899	0.971	0.928	0.942	0.957	0.942	0.942	0.841	0.826	0.754	0.899	0.913	0.913	0.957	0.942	0.942	0.957	0.913	0.899	0.928	0.928	0.928	0.928	0.913	0.754	0.928	0.928	0.928	0.928	0.913	0.899	0.855	0.899	0.928	0.942
YH217	G1	0.928	0.913	0.942	0.986	0.928		0.957	0.957	0.942	0.942	0.942	0.957	0.942	0.942	0.957	0.957	0.942	0.957	0.942	0.971	0.855	0.855	0.783	0.942	0.928	0.913	0.971	0.957	0.971	0.928	0.928	0.928	0.942	0.928	0.942	0.957	0.913	0.783	0.928	0.942	0.957	0.957	0.942	0.928	0.884	0.884	0.928	0.913
XR2111	G1	0.971	0.957	0.986	0.957	0.942	0.957		1	0.986	0.971	0.957	0.957	0.957	0.957	0.971	0.986	0.971	0.957	0.971	0.971	0.884	0.826	0.783	0.928	0.942	0.942	0.957	0.957	0.971	0.957	0.942	0.957	0.928	0.928	0.957	0.957	0.942	0.783	0.957	0.971	0.986	0.986	0.971	0.957	0.884	0.899	0.957	0.942
WB210	G1	0.971	0.957	0.986	0.957	0.942	0.957	1		0.986	0.971	0.957	0.957	0.957	0.957	0.971	0.986	0.971	0.957	0.971	0.971	0.884	0.826	0.783	0.928	0.942	0.942	0.957	0.957	0.971	0.957	0.942	0.957	0.928	0.928	0.957	0.957	0.942	0.783	0.957	0.971	0.986	0.986	0.971	0.957	0.884	0.899	0.957	0.942
G013	G1	0.971	0.971	0.971	0.942	0.957	0.942	0.986	1		0.971	0.957	0.957	0.942	0.942	0.986	0.971	0.986	0.971	0.986	0.957	0.884	0.841	0.797	0.942	0.957	0.928	0.942	0.957	0.957	0.971	0.928	0.942	0.942	0.942	0.971	0.942	0.957	0.797	0.971	0.971	0.971	0.971	0.957	0.942	0.87	0.913	0.971	0.957
CF2021	G1	0.971	0.942	0.957	0.942	0.928	0.942	0.971	0.971	0.971		0.957	0.971	0.942	0.942	0.957	0.971	0.971	0.957	0.986	0.957	0.899	0.826	0.783	0.928	0.942	0.913	0.942	0.986	0.957	0.957	0.928	0.942	0.928	0.928	0.957	0.957	0.942	0.783	0.957	0.986	0.971	0.971	0.957	0.942	0.87	0.899	0.957	0.942
ACR412	G1	0.957	0.928	0.942	0.942	0.942	0.942	0.957	0.957	0.957	0.957		0.971	0.913	0.913	0.971	0.942	0.942	0.957	0.942	0.957	0.87	0.826	0.754	0.899	0.913	0.928	0.942	0.971	0.957	0.928	0.928	0.913	0.957	0.957	0.957	0.971	0.913	0.754	0.928	0.957	0.942	0.942	0.928	0.942	0.899	0.87	0.928	0.913
T7-3	G1	0.957	0.928	0.942	0.957	0.942	0.957	0.957	0.957	0.957	0.971	0.971		0.928	0.928	0.971	0.971	0.957	0.971	0.957	0.986	0.884	0.841	0.768	0.913	0.928	0.899	0.957	0.986	0.971	0.942	0.913	0.928	0.942	0.942	0.942	0.957	0.928	0.768	0.942	0.971	0.957	0.957	0.942	0.928	0.884	0.884	0.942	0.928
W536	G1	0.957	0.913	0.971	0.928	0.899	0.942	0.957	0.957	0.942	0.942	0.913	0.928		0.971	0.928	0.957	0.942	0.928	0.942	0.942	0.855	0.812	0.754	0.913	0.942	0.928	0.942	0.928	0.942	0.928	0.957	0.928	0.913	0.899	0.942	0.928	0.942	0.768	0.957	0.942	0.957	0.957	0.942	0.942	0.884	0.87	0.928	0.913
WB57	G1	0.957	0.913	0.971	0.928	0.899	0.942	0.957	0.957	0.942	0.942	0.913	0.928	0.971		0.928	0.957	0.942	0.928	0.942	0.942	0.855	0.826	0.754	0.913	0.942	0.928	0.942	0.928	0.942	0.928	0.957	0.942	0.928	0.913	0.942	0.928	0.913	0.754	0.957	0.942	0.957	0.957	0.942	0.942	0.884	0.87	0.928	0.913
JDG214	G1	0.957	0.957	0.957	0.957	0.971	0.957	0.971	0.971	0.986	0.957	0.971	0.971	0.928	0.928		0.957	0.971	0.986	0.971	0.971	0.87	0.855	0.783	0.928	0.942	0.913	0.957	0.971	0.971	0.957	0.913	0.928	0.957	0.957	0.957	0.957	0.942	0.783	0.957	0.957	0.957	0.957	0.942	0.928	0.884	0.899	0.957	0.942
E338	G1	0.957	0.942	0.971	0.957	0.928	0.957	0.986	0.986	0.971	0.971	0.942	0.971	0.957	0.957	0.957		0.971	0.957	0.971	0.986	0.884	0.826	0.783	0.928	0.942	0.928	0.957	0.957	0.971	0.957	0.942	0.957	0.928	0.928	0.957	0.957	0.942	0.783	0.957	0.971	0.986	0.986	0.971	0.957	0.884	0.899	0.957	0.942
HL212	G1	0.957	0.957	0.957	0.942	0.942	0.942	0.971	0.971	0.986	0.971	0.942	0.957	0.942	0.942	0.971	0.971		0.971	0.986	0.957	0.884	0.841	0.812	0.942	0.971	0.913	0.942	0.957	0.957	0.971	0.928	0.942	0.942	0.942	0.971	0.942	0.957	0.797	0.971	0.971	0.971	0.971	0.957	0.942	0.87	0.913	0.971	0.957
531	G1	0.942	0.942	0.942	0.957	0.957	0.957	0.957	0.957	0.971	0.957	0.957	0.971	0.928	0.928	0.986	0.957	0.971		0.971	0.971	0.87	0.855	0.783	0.928	0.942	0.899	0.957	0.971	0.971	0.957	0.913	0.928	0.957	0.957	0.957	0.957	0.957	0.783	0.957	0.957	0.957	0.957	0.942	0.928	0.884	0.899	0.957	0.942
RY2110	G1	0.957	0.957	0.957	0.942	0.942	0.942	0.971	0.971	0.986	0.986	0.942	0.957	0.942	0.942	0.971	0.971	0.986	0.971		0.957	0.884	0.841	0.797	0.942	0.957	0.913	0.942	0.971	0.957	0.971	0.928	0.942	0.942	0.942	0.971	0.957	0.957	0.797	0.971	0.971	0.971	0.971	0.957	0.942	0.87	0.913	0.971	0.957
E3	G1	0.942	0.928	0.957	0.971	0.942	0.971	0.971	0.971	0.957	0.957	0.957	0.986	0.942	0.942	0.971	0.986	0.957	0.971	0.957		0.87	0.841	0.768	0.913	0.928	0.913	0.971	0.971	0.986	0.942	0.928	0.942	0.942	0.942	0.942	0.971	0.928	0.768	0.942	0.957	0.971	0.971	0.957	0.942	0.899	0.884	0.942	0.928
A45	G1	0.884	0.884	0.87	0.855	0.841	0.855	0.884	0.884	0.884	0.899	0.87	0.884	0.855	0.855	0.87	0.884	0.884	0.87	0.884	0.87		0.797	0.768	0.855	0.855	0.826	0.855	0.884	0.87	0.87	0.841	0.855	0.841	0.841	0.87	0.855	0.884	0.725	0.87	0.899	0.884	0.884	0.884	0.855	0.826	0.855	0.884	0.87
BCF5	G1	0.812	0.812	0.812	0.841	0.826	0.855	0.826	0.826	0.841	0.826	0.826	0.841	0.812	0.826	0.855	0.826	0.841	0.855	0.841	0.841	0.797		0.725	0.841	0.841	0.797	0.841	0.841	0.841	0.826	0.797	0.826	0.855	0.841	0.841	0.826	0.812	0.681	0.826	0.826	0.826	0.826	0.826	0.797	0.783	0.783	0.826	0.812
HL211	G1	0.768	0.812	0.768	0.783	0.754	0.783	0.783	0.783	0.797	0.783	0.754	0.768	0.754	0.754	0.783	0.783	0.812	0.783	0.797	0.768	0.768	0.725		0.812	0.797	0.739	0.754	0.768	0.768	0.783	0.739	0.768	0.754	0.754	0.783	0.754	0.797	0.812	0.783	0.783	0.783	0.783	0.783	0.754	0.754	0.768	0.783	0.768
C42	G1	0.913	0.913	0.913	0.928	0.899	0.942	0.928	0.928	0.942	0.928	0.899	0.913	0.913	0.913	0.928	0.928	0.942	0.928	0.942	0.913	0.855	0.841	0.812		0.928	0.884	0.913	0.913	0.913	0.928	0.899	0.899	0.913	0.899	0.942	0.899	0.913	0.812	0.928	0.928	0.928	0.928	0.913	0.899	0.855	0.884	0.928	0.913
DJ1601	G1	0.957	0.928	0.957	0.928	0.913	0.928	0.942	0.942	0.957	0.942	0.913	0.928	0.942	0.942	0.942	0.942	0.971	0.942	0.957	0.928	0.855	0.841	0.797	0.928		0.942	0.913	0.928	0.928	0.942	0.928	0.913	0.913	0.913	0.942	0.913	0.928	0.783	0.971	0.942	0.942	0.942	0.928	0.928	0.87	0.899	0.942	0.928
WC1501	G1	0.942	0.899	0.957	0.913	0.913	0.913	0.942	0.942	0.928	0.913	0.928	0.899	0.928	0.928	0.913	0.928	0.913	0.899	0.913	0.913	0.826	0.797	0.739	0.884	0.942		0.899	0.899	0.913	0.899	0.942	0.899	0.899	0.899	0.928	0.928	0.884	0.739	0.928	0.913	0.928	0.928	0.913	0.942	0.884	0.855	0.899	0.884
CH816	G1	0.928	0.913	0.942	0.957	0.957	0.971	0.957	0.957	0.942	0.942	0.942	0.957	0.942	0.942	0.957	0.957	0.942	0.957	0.942	0.971	0.855	0.841	0.754	0.913	0.913	0.899		0.957	0.971	0.957	0.957	0.928	0.942	0.928	0.942	0.957	0.913	0.754	0.928	0.942	0.957	0.957	0.942	0.928	0.884	0.899	0.928	0.942
T8-4	G1	0.957	0.928	0.942	0.957	0.942	0.957	0.957	0.957	0.957	0.986	0.971	0.986	0.928	0.928	0.971	0.957	0.957	0.971	0.971	0.971	0.884	0.841	0.768	0.913	0.928	0.899	0.957		0.971	0.942	0.913	0.928	0.942	0.942	0.942	0.971	0.928	0.768	0.942	0.971	0.957	0.957	0.942	0.928	0.884	0.884	0.942	0.928
XR192	G1	0.942	0.928	0.957	0.986	0.942	0.971	0.971	0.971	0.957	0.957	0.957	0.971	0.942	0.942	0.971	0.971	0.957	0.971	0.957	0.986	0.87	0.841	0.768	0.913	0.928	0.913	0.971	0.971		0.942	0.928	0.942	0.942	0.942	0.942	0.971	0.928	0.768	0.942	0.957	0.971	0.971	0.957	0.942	0.899	0.884	0.942	0.928
YD668	G1	0.942	0.942	0.942	0.928	0.957	0.928	0.957	0.957	0.971	0.957	0.928	0.942	0.928	0.928	0.957	0.957	0.971	0.957	0.971	0.942	0.87	0.826	0.783	0.928	0.942	0.899	0.957	0.942	0.942		0.942	0.928	0.928	0.928	0.957	0.928	0.942	0.783	0.957	0.957	0.957	0.957	0.942	0.928	0.855	0.928	0.957	0.971
A2_2	G1	0.942	0.899	0.957	0.913	0.913	0.928	0.942	0.942	0.928	0.928	0.928	0.913	0.957	0.957	0.913	0.942	0.928	0.913	0.928	0.928	0.841	0.797	0.739	0.899	0.928	0.942	0.957	0.913	0.928	0.942		0.913	0.928	0.913	0.957	0.942	0.899	0.739	0.942	0.928	0.942	0.942	0.928	0.957	0.899	0.884	0.913	0.928
A611	G1	0.928	0.913	0.942	0.928	0.899	0.928	0.957	0.957	0.942	0.942	0.913	0.928	0.928	0.942	0.928	0.957	0.942	0.928	0.942	0.942	0.855	0.826	0.768	0.899	0.913	0.899	0.928	0.928	0.942	0.928	0.913		0.928	0.913	0.928	0.928	0.913	0.754	0.928	0.942	0.957	0.957	0.942	0.928	0.855	0.87	0.928	0.913
RD7	G1	0.913	0.913	0.913	0.928	0.928	0.942	0.928	0.928	0.942	0.928	0.957	0.942	0.913	0.928	0.957	0.928	0.942	0.957	0.942	0.942	0.841	0.855	0.754	0.913	0.913	0.899	0.942	0.942	0.942	0.928	0.928	0.928		0.971	0.971	0.957	0.913	0.754	0.928	0.928	0.928	0.928	0.913	0.928	0.884	0.87	0.928	0.913
W5ZJ	G1	0.913	0.913	0.913	0.928	0.928	0.928	0.928	0.928	0.942	0.928	0.957	0.942	0.899	0.913	0.957	0.928	0.942	0.957	0.942	0.942	0.841	0.841	0.754	0.899	0.913	0.899	0.928	0.942	0.942	0.928	0.913	0.913	0.971		0.957	0.957	0.913	0.754	0.928	0.928	0.928	0.928	0.913	0.928	0.884	0.87	0.928	0.913
H13	G1	0.942	0.942	0.942	0.928	0.928	0.942	0.957	0.957	0.971	0.957	0.957	0.942	0.942	0.942	0.957	0.957	0.971	0.957	0.971	0.942	0.87	0.841	0.783	0.942	0.942	0.928	0.942	0.942	0.942	0.957	0.957	0.928	0.971	0.957		0.957	0.942	0.783	0.957	0.957	0.957	0.957	0.942	0.957	0.884	0.899	0.957	0.942
YY614	G1	0.928	0.913	0.942	0.957	0.928	0.957	0.957	0.957	0.942	0.957	0.971	0.957	0.928	0.928	0.957	0.957	0.942	0.957	0.957	0.971	0.855	0.826	0.754	0.899	0.913	0.928	0.957	0.971	0.971	0.928	0.942	0.928	0.957	0.957	0.957		0.913	0.754	0.928	0.942	0.957	0.957	0.942	0.957	0.913	0.87	0.928	0.913
YB66	G1	0.928	0.928	0.928	0.913	0.913	0.913	0.942	0.942	0.957	0.942	0.913	0.928	0.942	0.913	0.942	0.942	0.957	0.957	0.957	0.928	0.884	0.812	0.797	0.913	0.928	0.884	0.913	0.928	0.928	0.942	0.899	0.913	0.913	0.913	0.942	0.913		0.797	0.942	0.942	0.942	0.942	0.928	0.913	0.841	0.913	0.942	0.928
XR2011	G1	0.768	0.812	0.768	0.783	0.754	0.783	0.783	0.783	0.797	0.783	0.754	0.768	0.768	0.754	0.783	0.783	0.797	0.783	0.797	0.768	0.725	0.681	0.812	0.812	0.783	0.739	0.754	0.768	0.768	0.783	0.739	0.754	0.754	0.754	0.783	0.754	0.797		0.783	0.783	0.783	0.783	0.768	0.754	0.71	0.754	0.783	0.768
YR13	G1	0.971	0.942	0.971	0.928	0.928	0.928	0.957	0.957	0.971	0.957	0.928	0.942	0.957	0.957	0.957	0.957	0.971	0.957	0.971	0.942	0.87	0.826	0.783	0.928	0.971	0.928	0.928	0.942	0.942	0.957	0.942	0.928	0.928	0.928	0.957	0.928	0.942	0.783		0.971	0.971	0.957	0.942	0.942	0.899	0.899	0.971	0.957
T011	G1	0.971	0.942	0.957	0.942	0.928	0.942	0.971	0.971	0.971	0.986	0.957	0.971	0.942	0.942	0.957	0.971	0.971	0.957	0.971	0.957	0.899	0.826	0.783	0.928	0.942	0.913	0.942	0.971	0.957	0.957	0.928	0.942	0.928	0.928	0.957	0.942	0.942	0.783	0.971		0.986	0.971	0.957	0.942	0.884	0.899	0.971	0.957
XGF2116	G1	0.957	0.942	0.971	0.957	0.928	0.957	0.986	0.986	0.971	0.971	0.942	0.957	0.957	0.957	0.957	0.986	0.971	0.957	0.971	0.971	0.884	0.826	0.783	0.928	0.942	0.928	0.957	0.957	0.971	0.957	0.942	0.957	0.928	0.928	0.957	0.957	0.942	0.783	0.971	0.986		0.986	0.971	0.957	0.899	0.899	0.971	0.957
G1A	G1	0.957	0.942	0.971	0.957	0.928	0.957	0.986	0.986	0.971	0.971	0.942	0.957	0.957	0.957	0.957	0.986	0.971	0.957	0.971	0.971	0.884	0.826	0.783	0.928	0.942	0.928	0.957	0.957	0.971	0.957	0.942	0.957	0.928	0.928	0.957	0.957	0.942	0.783	0.957	0.971	0.986		0.986	0.957	0.884	0.899	0.957	0.942
BCF1	G1	0.942	0.928	0.957	0.942	0.913	0.942	0.971	0.971	0.957	0.957	0.928	0.942	0.942	0.942	0.942	0.971	0.957	0.942	0.957	0.957	0.884	0.826	0.783	0.913	0.928	0.913	0.942	0.942	0.957	0.942	0.928	0.942	0.913	0.913	0.942	0.942	0.928	0.768	0.942	0.957	0.971	0.986		0.942	0.899	0.884	0.942	0.928
DJ1401	G1	0.942	0.913	0.957	0.928	0.899	0.928	0.957	0.957	0.942	0.942	0.942	0.928	0.942	0.942	0.928	0.957	0.942	0.928	0.942	0.942	0.855	0.797	0.754	0.899	0.928	0.942	0.928	0.928	0.942	0.928	0.957	0.928	0.928	0.928	0.957	0.957	0.913	0.754	0.942	0.942	0.957	0.957	0.942		0.899	0.87	0.928	0.913
HS213	G1	0.884	0.841	0.899	0.884	0.855	0.884	0.884	0.884	0.87	0.87	0.899	0.884	0.884	0.884	0.884	0.884	0.87	0.884	0.87	0.899	0.826	0.783	0.754	0.855	0.87	0.884	0.884	0.884	0.899	0.855	0.899	0.855	0.884	0.884	0.884	0.913	0.841	0.71	0.899	0.884	0.899	0.884	0.899	0.899		0.826	0.899	0.884
RC7433	G1	0.884	0.884	0.884	0.884	0.899	0.884	0.899	0.899	0.913	0.899	0.87	0.884	0.87	0.87	0.899	0.899	0.913	0.899	0.913	0.884	0.855	0.783	0.768	0.884	0.899	0.855	0.899	0.884	0.884	0.928	0.884	0.87	0.87	0.87	0.899	0.87	0.913	0.754	0.899	0.899	0.899	0.899	0.884	0.87	0.826		0.928	0.942
Y516	G1	0.942	0.942	0.942	0.928	0.928	0.928	0.957	0.957	0.971	0.957	0.928	0.942	0.928	0.928	0.957	0.957	0.971	0.957	0.971	0.942	0.884	0.826	0.783	0.928	0.942	0.899	0.928	0.942	0.942	0.957	0.913	0.928	0.928	0.928	0.957	0.928	0.942	0.783	0.971	0.971	0.971	0.957	0.942	0.928	0.899	0.928		0.986
W527	G1	0.928	0.928	0.928	0.913	0.942	0.913	0.942	0.942	0.957	0.942	0.913	0.928	0.913	0.913	0.942	0.942	0.957	0.942	0.957	0.928	0.87	0.812	0.768	0.913	0.928	0.884	0.942	0.928	0.928	0.971	0.928	0.913	0.913	0.913	0.942	0.913	0.928	0.768	0.957	0.957	0.957	0.942	0.928	0.913	0.884	0.942	0.986
RC17	G1	0.928	0.913	0.942	0.957	0.928	0.957	0.957	0.957	0.942	0.942	0.942	0.957	0.928	0.928	0.957	0.957	0.942	0.957	0.942	0.971	0.87	0.826	0.754	0.899	0.913	0.899	0.957	0.957	0.971	0.928	0.913	0.928	0.928	0.928	0.928	0.957	0.913	0.754	0.928	0.942	0.957	0.957	0.942	0.942	0.913	0.899	0.957	0.942
YP215	G1	0.928	0.913	0.942	0.928	0.899	0.928	0.957	0.957	0.942	0.942	0.942	0.928	0.928	0.928	0.928	0.957	0.942	0.928	0.942	0.942	0.87	0.797	0.754	0.899	0.913	0.928	0.928	0.928	0.942	0.928	0.942	0.928	0.928	0.928	0.957	0.957	0.913	0.754	0.928	0.942	0.957	0.971	0.957	0.957	0.913	0.899	0.957	0.942
B6512	G1	0.928	0.884	0.913	0.913	0.899	0.913	0.913	0.913	0.913	0.928	0.928	0.942	0.928	0.899	0.928	0.913	0.913	0.942	0.913	0.928	0.855	0.797	0.725	0.87	0.899	0.87	0.913	0.942	0.928	0.899	0.884	0.884	0.899	0.899	0.899	0.913	0.928	0.739	0.913	0.928	0.913	0.913	0.899	0.899	0.884	0.87	0.928	0.913
BCT6	G1	0.957	0.928	0.942	0.942	0.913	0.942	0.957	0.957	0.957	0.957	0.942	0.942	0.913	0.913	0.942	0.942	0.942	0.928	0.942	0.928	0.884	0.812	0.783	0.928	0.928	0.913	0.913	0.942	0.928	0.928	0.899	0.913	0.899	0.899	0.928	0.913	0.913	0.783	0.928	0.957	0.942	0.942	0.928	0.913	0.87	0.913	0.957	0.942
C43	G1	0.899	0.899	0.899	0.884	0.913	0.899	0.913	0.913	0.928	0.913	0.884	0.899	0.899	0.899	0.913	0.913	0.928	0.913	0.928	0.899	0.841	0.797	0.768	0.899	0.899	0.855	0.928	0.899	0.899	0.942	0.913	0.884	0.899	0.884	0.928	0.884	0.899	0.783	0.913	0.913	0.913	0.913	0.899	0.884	0.87	0.913	0.942	0.957
HX218	G1	0.957	0.899	0.942	0.913	0.913	0.913	0.928	0.928	0.928	0.928	0.957	0.942	0.913	0.913	0.942	0.913	0.913	0.928	0.913	0.928	0.855	0.797	0.725	0.87	0.913	0.913	0.913	0.942	0.928	0.899	0.913	0.884	0.913	0.913	0.913	0.928	0.884	0.725	0.928	0.928	0.913	0.913	0.899	0.913	0.913	0.87	0.928	0.913
YW6512	G1	0.971	0.928	0.986	0.928	0.913	0.928	0.971	0.971	0.957	0.942	0.928	0.928	0.957	0.957	0.942	0.957	0.942	0.928	0.942	0.942	0.87	0.797	0.754	0.899	0.942	0.942	0.928	0.928	0.942	0.928	0.942	0.928	0.899	0.899	0.928	0.928	0.913	0.754	0.957	0.942	0.957	0.957	0.942	0.942	0.913	0.899	0.957	0.942
XRH730	G1	0.957	0.928	0.942	0.928	0.913	0.928	0.957	0.957	0.957	0.971	0.942	0.957	0.928	0.928	0.942	0.957	0.971	0.942	0.957	0.942	0.899	0.812	0.783	0.913	0.942	0.899	0.928	0.957	0.942	0.942	0.913	0.928	0.913	0.913	0.942	0.928	0.928	0.768	0.942	0.971	0.957	0.957	0.942	0.928	0.884	0.913	0.971	0.957
JN1403	G1	0.942	0.913	0.928	0.913	0.928	0.913	0.942	0.942	0.942	0.957	0.928	0.942	0.913	0.913	0.928	0.942	0.957	0.928	0.942	0.928	0.884	0.797	0.768	0.899	0.928	0.884	0.942	0.942	0.928	0.957	0.928	0.913	0.899	0.899	0.928	0.913	0.913	0.754	0.928	0.957	0.942	0.942	0.928	0.913	0.87	0.928	0.957	0.971
CR51	G1	0.942	0.899	0.957	0.928	0.942	0.928	0.942	0.942	0.928	0.913	0.928	0.928	0.928	0.928	0.942	0.928	0.913	0.928	0.913	0.942	0.841	0.797	0.725	0.87	0.913	0.913	0.957	0.928	0.942	0.928	0.942	0.899	0.899	0.899	0.899	0.928	0.884	0.725	0.928	0.913	0.928	0.928	0.913	0.913	0.913	0.899	0.928	0.942
XR2101	G1	0.928	0.899	0.913	0.899	0.884	0.913	0.928	0.928	0.928	0.942	0.942	0.928	0.913	0.913	0.913	0.928	0.928	0.913	0.928	0.913	0.87	0.797	0.754	0.899	0.899	0.899	0.913	0.928	0.913	0.913	0.928	0.899	0.928	0.913	0.957	0.928	0.899	0.754	0.913	0.942	0.928	0.928	0.913	0.928	0.899	0.884	0.942	0.928
Y56	G1	0.942	0.928	0.957	0.942	0.913	0.942	0.971	0.971	0.957	0.957	0.928	0.957	0.942	0.942	0.942	0.986	0.957	0.942	0.957	0.971	0.884	0.812	0.768	0.913	0.928	0.913	0.942	0.942	0.957	0.942	0.928	0.942	0.913	0.913	0.942	0.942	0.928	0.768	0.942	0.957	0.971	0.971	0.957	0.942	0.899	0.913	0.971	0.957
W543	G1	0.913	0.913	0.913	0.899	0.928	0.899	0.928	0.928	0.942	0.942	0.928	0.913	0.899	0.899	0.928	0.928	0.942	0.928	0.957	0.913	0.855	0.797	0.754	0.899	0.913	0.899	0.928	0.928	0.913	0.957	0.942	0.899	0.928	0.928	0.957	0.942	0.913	0.754	0.928	0.928	0.928	0.928	0.913	0.928	0.884	0.928	0.957	0.971
MY1201	G1	0.942	0.899	0.928	0.913	0.913	0.913	0.928	0.928	0.928	0.928	0.971	0.942	0.899	0.899	0.942	0.913	0.913	0.928	0.913	0.928	0.855	0.797	0.725	0.87	0.899	0.913	0.913	0.942	0.928	0.899	0.913	0.884	0.928	0.928	0.928	0.942	0.884	0.725	0.913	0.928	0.913	0.913	0.899	0.928	0.913	0.87	0.928	0.913
YW6514	G1	0.957	0.928	0.971	0.928	0.913	0.928	0.971	0.971	0.957	0.942	0.928	0.928	0.942	0.942	0.942	0.957	0.942	0.928	0.942	0.942	0.884	0.797	0.783	0.899	0.928	0.928	0.928	0.928	0.942	0.928	0.928	0.928	0.899	0.899	0.928	0.928	0.942	0.768	0.942	0.942	0.957	0.957	0.942	0.942	0.87	0.899	0.928	0.913
RY8	G1	0.87	0.87	0.87	0.884	0.884	0.884	0.884	0.884	0.899	0.884	0.913	0.899	0.855	0.855	0.913	0.884	0.899	0.913	0.899	0.899	0.841	0.797	0.754	0.855	0.87	0.855	0.884	0.899	0.899	0.884	0.87	0.855	0.913	0.913	0.913	0.913	0.899	0.768	0.884	0.884	0.884	0.884	0.87	0.884	0.841	0.855	0.884	0.87
6B25	G2	0.768	0.739	0.768	0.739	0.725	0.739	0.768	0.768	0.768	0.754	0.754	0.739	0.754	0.739	0.754	0.754	0.754	0.739	0.754	0.739	0.739	0.652	0.638	0.725	0.754	0.754	0.725	0.739	0.739	0.739	0.739	0.725	0.725	0.725	0.754	0.739	0.754	0.638	0.754	0.754	0.754	0.754	0.754	0.754	0.71	0.725	0.754	0.739
CJ58	G2	0.754	0.725	0.754	0.725	0.71	0.725	0.754	0.754	0.754	0.739	0.739	0.725	0.739	0.725	0.739	0.739	0.739	0.725	0.739	0.725	0.725	0.652	0.652	0.71	0.739	0.739	0.71	0.725	0.725	0.725	0.725	0.71	0.71	0.71	0.739	0.725	0.739	0.652	0.739	0.739	0.739	0.739	0.739	0.739	0.696	0.71	0.739	0.725
TS816	G2	0.768	0.739	0.768	0.739	0.725	0.739	0.768	0.768	0.768	0.754	0.754	0.739	0.754	0.739	0.754	0.754	0.754	0.739	0.754	0.739	0.739	0.652	0.638	0.725	0.754	0.754	0.725	0.739	0.739	0.739	0.739	0.725	0.725	0.725	0.754	0.739	0.754	0.638	0.754	0.754	0.754	0.754	0.754	0.754	0.71	0.725	0.754	0.739
YW6518	G2	0.71	0.681	0.71	0.681	0.681	0.681	0.71	0.71	0.71	0.696	0.696	0.681	0.696	0.681	0.696	0.696	0.696	0.681	0.696	0.681	0.681	0.594	0.58	0.667	0.696	0.696	0.681	0.681	0.681	0.696	0.696	0.667	0.667	0.667	0.696	0.681	0.696	0.594	0.696	0.696	0.696	0.696	0.696	0.696	0.652	0.681	0.696	0.696
5Y16	G2	0.725	0.71	0.725	0.71	0.696	0.71	0.725	0.725	0.739	0.725	0.71	0.71	0.725	0.71	0.725	0.725	0.739	0.725	0.739	0.71	0.71	0.652	0.652	0.71	0.739	0.71	0.696	0.71	0.71	0.725	0.71	0.696	0.71	0.71	0.739	0.71	0.739	0.667	0.754	0.739	0.739	0.725	0.725	0.739	0.696	0.71	0.754	0.739
SX816	G2	0.739	0.71	0.739	0.725	0.696	0.725	0.739	0.739	0.739	0.739	0.725	0.725	0.739	0.725	0.725	0.739	0.739	0.725	0.739	0.725	0.725	0.638	0.623	0.71	0.739	0.725	0.71	0.725	0.725	0.725	0.725	0.71	0.71	0.71	0.739	0.725	0.739	0.623	0.754	0.754	0.754	0.739	0.739	0.754	0.71	0.71	0.754	0.739
E3202	G2	0.783	0.754	0.783	0.754	0.739	0.754	0.783	0.783	0.783	0.768	0.754	0.754	0.768	0.754	0.768	0.768	0.768	0.754	0.768	0.754	0.754	0.667	0.652	0.739	0.768	0.754	0.739	0.754	0.754	0.754	0.739	0.739	0.725	0.725	0.754	0.739	0.768	0.667	0.768	0.768	0.768	0.768	0.768	0.768	0.71	0.739	0.768	0.754
EG7	G2	0.768	0.739	0.768	0.739	0.725	0.739	0.768	0.768	0.768	0.754	0.754	0.739	0.754	0.739	0.754	0.754	0.754	0.739	0.754	0.739	0.739	0.667	0.667	0.725	0.754	0.754	0.725	0.739	0.739	0.739	0.739	0.725	0.725	0.725	0.754	0.739	0.754	0.652	0.754	0.754	0.754	0.754	0.754	0.768	0.71	0.725	0.754	0.739
CHQ2	G2	0.754	0.725	0.768	0.754	0.71	0.754	0.768	0.768	0.754	0.754	0.739	0.739	0.768	0.754	0.739	0.768	0.754	0.739	0.754	0.754	0.739	0.652	0.638	0.725	0.754	0.754	0.739	0.739	0.754	0.739	0.754	0.739	0.725	0.725	0.754	0.754	0.754	0.652	0.768	0.768	0.783	0.768	0.768	0.768	0.739	0.725	0.768	0.754
CH0708	G2	0.739	0.71	0.739	0.725	0.696	0.725	0.739	0.739	0.739	0.739	0.725	0.725	0.739	0.725	0.725	0.739	0.739	0.725	0.739	0.725	0.725	0.638	0.623	0.71	0.739	0.725	0.71	0.725	0.725	0.725	0.725	0.71	0.71	0.71	0.739	0.725	0.739	0.623	0.739	0.739	0.739	0.739	0.739	0.754	0.696	0.71	0.739	0.725
JDG221	G2	0.783	0.739	0.768	0.739	0.725	0.739	0.768	0.768	0.768	0.768	0.754	0.754	0.754	0.739	0.754	0.754	0.754	0.739	0.754	0.739	0.754	0.681	0.652	0.725	0.754	0.739	0.725	0.754	0.739	0.739	0.725	0.739	0.71	0.71	0.739	0.725	0.754	0.638	0.754	0.768	0.754	0.754	0.754	0.754	0.696	0.725	0.754	0.739
GCF36	G2	0.681	0.681	0.681	0.681	0.696	0.681	0.681	0.681	0.681	0.667	0.696	0.681	0.667	0.652	0.696	0.667	0.667	0.681	0.667	0.681	0.623	0.623	0.594	0.638	0.667	0.696	0.667	0.681	0.681	0.652	0.652	0.638	0.667	0.667	0.667	0.681	0.667	0.594	0.667	0.667	0.667	0.667	0.667	0.681	0.652	0.638	0.667	0.652
NK1301	G2	0.71	0.696	0.71	0.725	0.71	0.739	0.71	0.71	0.725	0.71	0.725	0.725	0.725	0.71	0.739	0.71	0.725	0.739	0.725	0.725	0.696	0.696	0.623	0.71	0.725	0.696	0.725	0.725	0.725	0.71	0.71	0.696	0.739	0.725	0.739	0.725	0.725	0.623	0.725	0.71	0.71	0.71	0.71	0.725	0.696	0.696	0.725	0.71
XR201	G2	0.638	0.623	0.623	0.609	0.609	0.623	0.623	0.623	0.623	0.638	0.623	0.623	0.638	0.623	0.609	0.623	0.623	0.609	0.623	0.609	0.623	0.551	0.551	0.609	0.623	0.638	0.609	0.623	0.609	0.609	0.623	0.594	0.609	0.594	0.638	0.609	0.623	0.565	0.623	0.638	0.623	0.623	0.623	0.623	0.58	0.594	0.623	0.609
LMPQ6	G2	0.681	0.652	0.696	0.681	0.667	0.681	0.696	0.696	0.681	0.681	0.652	0.667	0.696	0.681	0.667	0.696	0.681	0.667	0.681	0.681	0.667	0.623	0.609	0.652	0.681	0.696	0.667	0.667	0.681	0.667	0.667	0.681	0.638	0.638	0.667	0.667	0.681	0.609	0.681	0.681	0.696	0.696	0.696	0.696	0.638	0.652	0.681	0.667
XGF216	G2	0.652	0.638	0.652	0.638	0.667	0.638	0.652	0.652	0.667	0.652	0.623	0.638	0.652	0.652	0.652	0.652	0.667	0.652	0.667	0.638	0.638	0.652	0.594	0.638	0.667	0.652	0.638	0.638	0.638	0.667	0.638	0.652	0.638	0.638	0.652	0.623	0.667	0.594	0.667	0.652	0.652	0.652	0.652	0.652	0.594	0.652	0.667	0.667
5C27	G2	0.696	0.667	0.696	0.681	0.681	0.681	0.696	0.696	0.696	0.696	0.681	0.681	0.696	0.696	0.681	0.696	0.696	0.681	0.696	0.681	0.681	0.623	0.609	0.667	0.696	0.71	0.667	0.681	0.681	0.681	0.681	0.696	0.696	0.681	0.696	0.681	0.696	0.609	0.696	0.696	0.696	0.696	0.696	0.71	0.652	0.667	0.696	0.681
CJ57	G2	0.652	0.623	0.652	0.638	0.638	0.652	0.652	0.652	0.652	0.652	0.638	0.638	0.667	0.667	0.638	0.652	0.652	0.638	0.652	0.638	0.638	0.609	0.58	0.638	0.652	0.667	0.638	0.638	0.638	0.638	0.652	0.667	0.667	0.638	0.667	0.638	0.652	0.565	0.652	0.652	0.652	0.652	0.652	0.667	0.609	0.623	0.652	0.638
E3818	G2	0.696	0.667	0.696	0.667	0.667	0.667	0.696	0.696	0.696	0.681	0.681	0.667	0.681	0.681	0.681	0.681	0.681	0.667	0.681	0.667	0.667	0.609	0.594	0.652	0.681	0.696	0.652	0.667	0.667	0.667	0.667	0.681	0.681	0.667	0.681	0.667	0.681	0.594	0.681	0.681	0.681	0.681	0.681	0.681	0.638	0.652	0.681	0.667
12AA	G3	0.536	0.536	0.536	0.522	0.536	0.522	0.536	0.536	0.551	0.536	0.522	0.522	0.551	0.522	0.536	0.536	0.551	0.536	0.551	0.522	0.536	0.507	0.522	0.58	0.551	0.522	0.536	0.522	0.522	0.565	0.551	0.522	0.522	0.522	0.551	0.522	0.565	0.551	0.551	0.536	0.536	0.536	0.536	0.536	0.536	0.551	0.551	0.565
19AA	G3	0.551	0.536	0.551	0.536	0.536	0.536	0.551	0.551	0.551	0.551	0.536	0.536	0.565	0.536	0.536	0.551	0.551	0.536	0.551	0.536	0.551	0.507	0.536	0.551	0.551	0.536	0.551	0.536	0.536	0.565	0.565	0.536	0.522	0.522	0.551	0.536	0.565	0.536	0.551	0.551	0.551	0.551	0.551	0.551	0.565	0.551	0.551	0.565
6AA	G3	0.536	0.536	0.536	0.522	0.536	0.522	0.536	0.536	0.551	0.536	0.522	0.522	0.551	0.522	0.536	0.536	0.551	0.536	0.551	0.522	0.536	0.507	0.536	0.58	0.551	0.522	0.536	0.522	0.522	0.565	0.551	0.522	0.522	0.522	0.551	0.522	0.565	0.565	0.551	0.536	0.536	0.536	0.536	0.536	0.522	0.551	0.551	0.565
9AA	G3	0.551	0.536	0.551	0.536	0.536	0.536	0.551	0.551	0.551	0.551	0.536	0.536	0.565	0.536	0.536	0.551	0.551	0.536	0.551	0.536	0.551	0.507	0.507	0.58	0.551	0.536	0.551	0.536	0.536	0.565	0.565	0.536	0.522	0.522	0.551	0.536	0.565	0.536	0.551	0.551	0.551	0.551	0.551	0.551	0.536	0.551	0.551	0.565
16AA	G3	0.58	0.565	0.58	0.565	0.536	0.565	0.58	0.58	0.58	0.58	0.565	0.565	0.594	0.565	0.565	0.58	0.58	0.565	0.58	0.565	0.58	0.536	0.536	0.58	0.58	0.565	0.551	0.565	0.565	0.565	0.565	0.565	0.551	0.551	0.58	0.565	0.594	0.536	0.58	0.58	0.58	0.58	0.58	0.58	0.565	0.551	0.58	0.565
11AA	G3	0.551	0.551	0.551	0.536	0.551	0.536	0.551	0.551	0.565	0.551	0.536	0.536	0.565	0.536	0.551	0.551	0.565	0.551	0.565	0.536	0.551	0.522	0.522	0.565	0.565	0.536	0.551	0.536	0.536	0.58	0.565	0.536	0.536	0.536	0.565	0.536	0.58	0.522	0.565	0.551	0.551	0.551	0.551	0.551	0.536	0.565	0.565	0.58
15AA	G3	0.551	0.551	0.551	0.536	0.551	0.536	0.551	0.551	0.565	0.551	0.536	0.536	0.565	0.536	0.551	0.551	0.565	0.551	0.565	0.536	0.551	0.522	0.522	0.565	0.565	0.536	0.551	0.536	0.536	0.58	0.565	0.536	0.536	0.536	0.565	0.536	0.58	0.522	0.565	0.551	0.551	0.551	0.551	0.551	0.536	0.565	0.565	0.58
17AA	G3	0.565	0.565	0.565	0.551	0.565	0.551	0.565	0.565	0.58	0.565	0.551	0.551	0.58	0.551	0.565	0.565	0.58	0.565	0.58	0.551	0.565	0.536	0.536	0.58	0.58	0.551	0.565	0.551	0.551	0.594	0.58	0.551	0.551	0.551	0.58	0.551	0.594	0.536	0.58	0.565	0.565	0.565	0.565	0.565	0.551	0.58	0.58	0.594
10AA	G3	0.565	0.551	0.565	0.551	0.551	0.551	0.565	0.565	0.565	0.565	0.551	0.551	0.58	0.551	0.551	0.565	0.565	0.551	0.565	0.551	0.565	0.522	0.522	0.565	0.565	0.551	0.565	0.551	0.551	0.58	0.58	0.551	0.536	0.536	0.565	0.551	0.58	0.522	0.565	0.565	0.565	0.565	0.565	0.565	0.551	0.565	0.565	0.58
FV093	G3	0.493	0.507	0.493	0.478	0.449	0.478	0.493	0.493	0.493	0.493	0.478	0.478	0.493	0.478	0.478	0.493	0.493	0.478	0.493	0.478	0.507	0.449	0.478	0.493	0.493	0.478	0.464	0.478	0.478	0.478	0.478	0.478	0.464	0.464	0.493	0.478	0.493	0.464	0.493	0.493	0.493	0.493	0.493	0.507	0.478	0.464	0.493	0.478
RJ1	G3	0.565	0.536	0.565	0.565	0.565	0.565	0.551	0.551	0.551	0.551	0.565	0.565	0.58	0.551	0.565	0.551	0.551	0.565	0.551	0.565	0.551	0.536	0.507	0.551	0.565	0.551	0.58	0.565	0.565	0.565	0.58	0.536	0.551	0.551	0.551	0.565	0.565	0.507	0.565	0.551	0.551	0.551	0.551	0.551	0.58	0.551	0.551	0.565
FBJ4	G3	0.565	0.551	0.565	0.565	0.551	0.565	0.551	0.551	0.565	0.551	0.565	0.565	0.58	0.551	0.58	0.551	0.565	0.58	0.565	0.565	0.551	0.551	0.522	0.565	0.58	0.551	0.551	0.565	0.565	0.551	0.551	0.536	0.565	0.565	0.565	0.565	0.58	0.522	0.58	0.551	0.551	0.551	0.551	0.551	0.58	0.565	0.565	0.551
JB1	G3	0.536	0.522	0.536	0.551	0.551	0.551	0.536	0.536	0.536	0.536	0.551	0.551	0.551	0.522	0.551	0.536	0.536	0.551	0.536	0.551	0.536	0.522	0.493	0.536	0.536	0.522	0.565	0.551	0.551	0.551	0.551	0.522	0.536	0.536	0.536	0.551	0.551	0.493	0.536	0.536	0.536	0.536	0.536	0.536	0.551	0.536	0.536	0.551
F093	G3	0.565	0.58	0.565	0.565	0.551	0.565	0.58	0.58	0.594	0.58	0.565	0.565	0.58	0.551	0.58	0.58	0.594	0.58	0.594	0.565	0.58	0.551	0.551	0.594	0.58	0.551	0.551	0.565	0.565	0.58	0.551	0.565	0.565	0.565	0.594	0.565	0.609	0.551	0.58	0.58	0.58	0.58	0.58	0.565	0.551	0.58	0.594	0.58
RF92	G3	0.565	0.565	0.565	0.565	0.565	0.565	0.58	0.58	0.58	0.58	0.565	0.565	0.58	0.551	0.565	0.58	0.58	0.565	0.58	0.565	0.58	0.536	0.536	0.58	0.565	0.551	0.58	0.565	0.565	0.594	0.58	0.565	0.551	0.551	0.58	0.565	0.594	0.536	0.565	0.58	0.58	0.58	0.58	0.565	0.551	0.58	0.58	0.594
HG91	G4	0.319	0.319	0.319	0.319	0.304	0.319	0.319	0.319	0.319	0.319	0.319	0.319	0.319	0.304	0.319	0.319	0.319	0.319	0.319	0.319	0.333	0.29	0.333	0.333	0.319	0.304	0.319	0.319	0.319	0.319	0.319	0.304	0.304	0.304	0.319	0.319	0.319	0.333	0.319	0.319	0.319	0.319	0.319	0.319	0.333	0.304	0.319	0.319
YD48	G5	0.71	0.725	0.71	0.71	0.71	0.71	0.725	0.725	0.739	0.725	0.71	0.71	0.696	0.71	0.725	0.725	0.739	0.725	0.739	0.71	0.754	0.71	0.652	0.71	0.725	0.71	0.696	0.71	0.71	0.725	0.696	0.739	0.725	0.725	0.739	0.71	0.739	0.623	0.725	0.725	0.725	0.725	0.725	0.71	0.667	0.725	0.739	0.725
GR91-1	G6	0.565	0.551	0.565	0.536	0.536	0.536	0.551	0.551	0.565	0.551	0.536	0.536	0.551	0.565	0.551	0.551	0.565	0.551	0.565	0.536	0.594	0.565	0.507	0.551	0.58	0.565	0.522	0.536	0.536	0.551	0.551	0.565	0.551	0.551	0.565	0.536	0.551	0.478	0.58	0.551	0.551	0.551	0.551	0.551	0.536	0.536	0.565	0.551
WY851	G6	0.551	0.551	0.551	0.536	0.536	0.551	0.551	0.551	0.565	0.551	0.536	0.536	0.551	0.565	0.551	0.551	0.565	0.551	0.565	0.536	0.594	0.58	0.507	0.565	0.565	0.551	0.536	0.536	0.536	0.551	0.551	0.551	0.565	0.551	0.58	0.536	0.551	0.478	0.565	0.551	0.551	0.551	0.551	0.551	0.522	0.536	0.565	0.551
RW263	G6	0.536	0.551	0.536	0.536	0.565	0.551	0.551	0.551	0.565	0.551	0.536	0.536	0.536	0.551	0.551	0.551	0.565	0.551	0.565	0.536	0.594	0.58	0.507	0.565	0.551	0.536	0.565	0.536	0.536	0.58	0.565	0.551	0.565	0.551	0.58	0.536	0.551	0.478	0.551	0.551	0.551	0.551	0.551	0.536	0.507	0.565	0.565	0.58
RY8331	G6	0.536	0.551	0.536	0.565	0.565	0.58	0.551	0.551	0.565	0.551	0.565	0.565	0.536	0.551	0.58	0.551	0.565	0.58	0.565	0.565	0.594	0.609	0.507	0.565	0.551	0.536	0.565	0.565	0.565	0.551	0.536	0.551	0.594	0.58	0.58	0.565	0.551	0.478	0.551	0.551	0.551	0.551	0.551	0.536	0.536	0.536	0.565	0.551
WB228	G6	0.522	0.536	0.522	0.551	0.58	0.551	0.536	0.536	0.551	0.536	0.551	0.551	0.507	0.522	0.565	0.536	0.551	0.565	0.551	0.551	0.58	0.58	0.493	0.536	0.536	0.522	0.565	0.551	0.551	0.565	0.536	0.551	0.565	0.565	0.551	0.551	0.536	0.464	0.536	0.536	0.536	0.536	0.536	0.522	0.522	0.551	0.551	0.565
RY833	G6	0.522	0.507	0.522	0.507	0.493	0.507	0.522	0.522	0.522	0.522	0.507	0.507	0.522	0.522	0.507	0.522	0.522	0.507	0.522	0.507	0.551	0.522	0.464	0.507	0.522	0.522	0.493	0.507	0.507	0.507	0.507	0.522	0.507	0.507	0.522	0.507	0.522	0.449	0.522	0.522	0.522	0.522	0.522	0.522	0.493	0.493	0.522	0.507
GR91	G6	0.58	0.594	0.58	0.58	0.609	0.58	0.594	0.594	0.609	0.594	0.58	0.58	0.565	0.58	0.594	0.594	0.609	0.594	0.609	0.58	0.623	0.623	0.536	0.594	0.594	0.58	0.594	0.58	0.58	0.623	0.594	0.609	0.594	0.594	0.609	0.58	0.58	0.507	0.594	0.594	0.594	0.594	0.594	0.58	0.551	0.594	0.609	0.623
8AA	G7	0.464	0.464	0.464	0.449	0.478	0.449	0.464	0.464	0.478	0.464	0.449	0.449	0.478	0.464	0.464	0.464	0.478	0.464	0.478	0.449	0.478	0.464	0.435	0.478	0.478	0.464	0.464	0.449	0.449	0.493	0.478	0.464	0.464	0.464	0.478	0.449	0.493	0.406	0.478	0.464	0.464	0.464	0.464	0.464	0.449	0.493	0.478	0.493
E3209	G8	0.551	0.551	0.551	0.536	0.536	0.536	0.551	0.551	0.565	0.551	0.551	0.536	0.551	0.551	0.551	0.551	0.565	0.551	0.565	0.536	0.565	0.536	0.507	0.551	0.565	0.565	0.522	0.536	0.536	0.551	0.551	0.551	0.565	0.565	0.58	0.551	0.565	0.493	0.565	0.551	0.551	0.551	0.551	0.58	0.536	0.536	0.565	0.551
CHQ19	G8	0.565	0.565	0.565	0.551	0.551	0.551	0.565	0.565	0.58	0.565	0.565	0.551	0.565	0.565	0.565	0.565	0.58	0.565	0.58	0.551	0.565	0.536	0.507	0.551	0.58	0.58	0.536	0.551	0.551	0.565	0.565	0.565	0.58	0.58	0.594	0.565	0.58	0.507	0.58	0.565	0.565	0.565	0.565	0.594	0.536	0.551	0.58	0.565
CH213	G8	0.594	0.58	0.594	0.58	0.565	0.58	0.594	0.594	0.594	0.594	0.565	0.58	0.594	0.594	0.58	0.594	0.594	0.58	0.594	0.58	0.594	0.565	0.522	0.565	0.594	0.58	0.565	0.58	0.58	0.58	0.565	0.594	0.565	0.565	0.58	0.565	0.594	0.522	0.594	0.594	0.594	0.594	0.594	0.594	0.536	0.565	0.594	0.58
HC211	G8	0.623	0.609	0.623	0.609	0.594	0.609	0.623	0.623	0.623	0.623	0.594	0.609	0.623	0.623	0.609	0.623	0.623	0.609	0.623	0.609	0.623	0.594	0.565	0.594	0.623	0.609	0.594	0.609	0.609	0.609	0.594	0.623	0.594	0.594	0.609	0.594	0.623	0.565	0.623	0.623	0.623	0.623	0.623	0.623	0.565	0.594	0.623	0.609
E87	G8	0.638	0.623	0.638	0.623	0.638	0.623	0.638	0.638	0.652	0.638	0.609	0.623	0.638	0.638	0.638	0.638	0.652	0.638	0.652	0.623	0.623	0.652	0.58	0.623	0.652	0.638	0.609	0.623	0.623	0.638	0.609	0.652	0.638	0.623	0.638	0.609	0.652	0.565	0.652	0.638	0.638	0.638	0.638	0.638	0.58	0.623	0.652	0.638
BY9529	G9	0.536	0.565	0.536	0.522	0.507	0.522	0.536	0.536	0.551	0.536	0.522	0.522	0.551	0.522	0.536	0.536	0.551	0.536	0.551	0.522	0.536	0.507	0.536	0.551	0.551	0.522	0.507	0.522	0.522	0.536	0.522	0.522	0.522	0.522	0.551	0.522	0.565	0.507	0.551	0.536	0.536	0.536	0.536	0.536	0.522	0.522	0.551	0.536
W119	G9	0.536	0.536	0.536	0.522	0.522	0.522	0.536	0.536	0.551	0.536	0.522	0.522	0.551	0.522	0.536	0.536	0.551	0.536	0.551	0.522	0.536	0.507	0.507	0.551	0.551	0.522	0.522	0.522	0.522	0.551	0.536	0.522	0.522	0.522	0.551	0.522	0.565	0.493	0.551	0.536	0.536	0.536	0.536	0.536	0.522	0.536	0.551	0.551
BB9229	G9	0.536	0.536	0.536	0.522	0.522	0.522	0.536	0.536	0.551	0.536	0.522	0.522	0.551	0.522	0.536	0.536	0.551	0.536	0.551	0.522	0.536	0.507	0.507	0.551	0.551	0.522	0.522	0.522	0.522	0.551	0.536	0.522	0.522	0.522	0.551	0.522	0.565	0.464	0.551	0.536	0.536	0.536	0.536	0.536	0.522	0.536	0.551	0.551
HR9820	G9	0.551	0.536	0.551	0.536	0.522	0.536	0.551	0.551	0.551	0.551	0.536	0.536	0.551	0.536	0.536	0.551	0.551	0.536	0.551	0.536	0.565	0.507	0.507	0.551	0.551	0.536	0.536	0.536	0.536	0.551	0.551	0.536	0.522	0.522	0.551	0.536	0.551	0.478	0.551	0.551	0.551	0.551	0.551	0.551	0.536	0.536	0.551	0.551
F103	G10	0.261	0.275	0.261	0.261	0.261	0.261	0.261	0.261	0.275	0.261	0.261	0.261	0.261	0.261	0.275	0.261	0.275	0.275	0.275	0.261	0.275	0.29	0.304	0.29	0.275	0.261	0.246	0.261	0.261	0.261	0.246	0.261	0.275	0.275	0.275	0.261	0.275	0.319	0.275	0.261	0.261	0.261	0.261	0.261	0.29	0.246	0.275	0.261
22AA	G10	0.261	0.275	0.261	0.261	0.261	0.261	0.261	0.261	0.275	0.261	0.261	0.261	0.261	0.261	0.275	0.261	0.275	0.275	0.275	0.261	0.275	0.275	0.304	0.29	0.275	0.261	0.246	0.261	0.261	0.261	0.246	0.261	0.275	0.275	0.275	0.261	0.275	0.333	0.275	0.261	0.261	0.261	0.261	0.261	0.29	0.246	0.275	0.261
730FT	G10	0.522	0.522	0.522	0.507	0.522	0.507	0.522	0.522	0.536	0.522	0.507	0.507	0.507	0.522	0.522	0.522	0.536	0.522	0.536	0.507	0.536	0.522	0.493	0.536	0.536	0.522	0.507	0.507	0.507	0.536	0.522	0.522	0.522	0.522	0.536	0.507	0.522	0.493	0.536	0.522	0.522	0.522	0.522	0.522	0.507	0.522	0.536	0.536
G130Y	G11	0.217	0.232	0.217	0.217	0.232	0.232	0.217	0.217	0.232	0.217	0.217	0.217	0.232	0.232	0.232	0.217	0.232	0.232	0.232	0.217	0.261	0.261	0.232	0.246	0.232	0.217	0.232	0.217	0.217	0.232	0.232	0.217	0.246	0.232	0.246	0.217	0.232	0.232	0.232	0.217	0.217	0.217	0.217	0.217	0.217	0.217	0.232	0.232
CJY2115	G12	0.29	0.275	0.29	0.275	0.275	0.275	0.29	0.29	0.29	0.29	0.29	0.29	0.29	0.275	0.29	0.29	0.29	0.29	0.29	0.29	0.246	0.217	0.232	0.261	0.275	0.261	0.29	0.29	0.29	0.29	0.29	0.275	0.275	0.275	0.29	0.29	0.29	0.246	0.29	0.29	0.29	0.29	0.275	0.29	0.261	0.261	0.29	0.29
LFB11	G12	0.275	0.261	0.275	0.275	0.261	0.275	0.275	0.275	0.275	0.275	0.275	0.275	0.275	0.261	0.275	0.275	0.275	0.275	0.275	0.275	0.232	0.217	0.232	0.261	0.275	0.261	0.275	0.275	0.275	0.275	0.275	0.261	0.261	0.261	0.275	0.275	0.275	0.246	0.275	0.275	0.275	0.275	0.261	0.275	0.246	0.261	0.275	0.275
CJ3	G12	0.29	0.275	0.29	0.275	0.275	0.275	0.29	0.29	0.29	0.29	0.29	0.29	0.29	0.275	0.29	0.29	0.29	0.29	0.29	0.29	0.246	0.217	0.232	0.261	0.275	0.261	0.29	0.29	0.29	0.29	0.29	0.275	0.275	0.275	0.29	0.29	0.29	0.246	0.29	0.29	0.29	0.29	0.275	0.29	0.261	0.261	0.29	0.29
LFH3	G12	0.275	0.275	0.275	0.275	0.261	0.275	0.275	0.275	0.275	0.275	0.275	0.275	0.275	0.261	0.275	0.275	0.275	0.275	0.275	0.275	0.246	0.217	0.261	0.261	0.275	0.261	0.275	0.275	0.275	0.275	0.275	0.261	0.261	0.261	0.275	0.275	0.275	0.261	0.275	0.275	0.275	0.275	0.261	0.275	0.246	0.261	0.275	0.275
PY7812	G12	0.29	0.275	0.29	0.29	0.275	0.29	0.29	0.29	0.29	0.29	0.29	0.29	0.29	0.275	0.29	0.29	0.29	0.29	0.29	0.29	0.246	0.232	0.246	0.275	0.29	0.275	0.29	0.29	0.29	0.29	0.29	0.275	0.275	0.275	0.29	0.29	0.29	0.261	0.29	0.29	0.29	0.29	0.275	0.29	0.261	0.275	0.29	0.29
YSR211	G12	0.29	0.275	0.29	0.275	0.275	0.275	0.29	0.29	0.29	0.29	0.29	0.29	0.29	0.275	0.29	0.29	0.29	0.29	0.29	0.29	0.246	0.217	0.232	0.261	0.275	0.261	0.29	0.29	0.29	0.29	0.29	0.275	0.275	0.275	0.29	0.29	0.29	0.246	0.29	0.29	0.29	0.29	0.275	0.29	0.261	0.261	0.29	0.29
CJ10	G12	0.261	0.246	0.261	0.246	0.261	0.246	0.261	0.261	0.261	0.261	0.261	0.261	0.261	0.261	0.261	0.261	0.261	0.261	0.261	0.261	0.217	0.217	0.203	0.232	0.246	0.246	0.261	0.261	0.261	0.261	0.261	0.261	0.261	0.261	0.261	0.261	0.261	0.217	0.261	0.261	0.261	0.261	0.246	0.261	0.232	0.232	0.261	0.261
RJ567	G13	0.217	0.232	0.217	0.217	0.217	0.217	0.217	0.217	0.232	0.217	0.217	0.217	0.217	0.203	0.232	0.217	0.232	0.232	0.232	0.217	0.188	0.174	0.203	0.217	0.232	0.203	0.217	0.217	0.217	0.232	0.217	0.203	0.217	0.217	0.232	0.217	0.232	0.232	0.232	0.217	0.217	0.217	0.203	0.232	0.203	0.232	0.246	0.246
3W4	G14	0.319	0.304	0.319	0.319	0.29	0.319	0.319	0.319	0.319	0.319	0.319	0.319	0.319	0.304	0.319	0.319	0.319	0.319	0.319	0.319	0.304	0.275	0.29	0.304	0.319	0.304	0.304	0.319	0.319	0.304	0.304	0.304	0.304	0.304	0.319	0.319	0.319	0.319	0.319	0.319	0.319	0.319	0.319	0.319	0.304	0.29	0.319	0.304
RYY2112	G15	0.246	0.232	0.246	0.232	0.203	0.232	0.232	0.232	0.232	0.232	0.232	0.232	0.246	0.232	0.232	0.232	0.232	0.232	0.232	0.232	0.232	0.203	0.261	0.246	0.246	0.232	0.217	0.232	0.232	0.217	0.232	0.217	0.217	0.217	0.232	0.232	0.232	0.246	0.246	0.232	0.232	0.232	0.232	0.232	0.261	0.217	0.232	0.217
YRW1513	G16	0.232	0.232	0.232	0.217	0.217	0.217	0.232	0.232	0.232	0.232	0.217	0.217	0.232	0.232	0.217	0.232	0.232	0.217	0.232	0.217	0.203	0.188	0.203	0.217	0.232	0.232	0.217	0.217	0.217	0.232	0.232	0.232	0.217	0.217	0.232	0.217	0.232	0.232	0.232	0.232	0.232	0.232	0.217	0.232	0.188	0.217	0.232	0.232
GR91Y	G17	0.246	0.232	0.246	0.217	0.217	0.217	0.232	0.232	0.232	0.232	0.217	0.217	0.246	0.246	0.217	0.232	0.232	0.217	0.232	0.217	0.246	0.217	0.232	0.232	0.246	0.246	0.217	0.217	0.217	0.232	0.246	0.232	0.217	0.217	0.232	0.217	0.232	0.232	0.246	0.232	0.232	0.232	0.232	0.232	0.232	0.232	0.232	0.232
XQY2117	G18	0.29	0.29	0.304	0.304	0.275	0.304	0.304	0.304	0.29	0.29	0.29	0.29	0.304	0.29	0.29	0.304	0.29	0.29	0.29	0.304	0.29	0.261	0.304	0.304	0.29	0.29	0.304	0.29	0.304	0.29	0.304	0.29	0.275	0.275	0.29	0.304	0.29	0.319	0.29	0.29	0.304	0.304	0.304	0.304	0.319	0.275	0.29	0.29
18AA	G19	0.319	0.319	0.333	0.333	0.319	0.333	0.333	0.333	0.319	0.319	0.319	0.319	0.333	0.319	0.319	0.333	0.319	0.319	0.319	0.333	0.304	0.29	0.333	0.333	0.319	0.319	0.348	0.319	0.333	0.333	0.348	0.319	0.304	0.304	0.319	0.333	0.319	0.333	0.319	0.319	0.333	0.333	0.333	0.333	0.348	0.319	0.319	0.333
S7	G19	0.333	0.333	0.348	0.348	0.304	0.348	0.348	0.348	0.333	0.333	0.333	0.333	0.348	0.333	0.333	0.348	0.333	0.333	0.333	0.348	0.319	0.304	0.348	0.348	0.333	0.333	0.333	0.333	0.348	0.319	0.333	0.333	0.319	0.319	0.333	0.348	0.333	0.362	0.333	0.333	0.348	0.348	0.348	0.348	0.362	0.304	0.333	0.319
4AA	G19	0.333	0.348	0.333	0.333	0.319	0.333	0.333	0.333	0.348	0.333	0.333	0.333	0.333	0.319	0.348	0.333	0.348	0.348	0.348	0.333	0.319	0.319	0.362	0.362	0.348	0.319	0.319	0.333	0.333	0.333	0.319	0.319	0.333	0.333	0.348	0.333	0.348	0.377	0.348	0.333	0.333	0.333	0.333	0.333	0.348	0.319	0.348	0.333
3AA	G19	0.333	0.348	0.333	0.333	0.319	0.333	0.333	0.333	0.348	0.333	0.333	0.333	0.333	0.319	0.348	0.333	0.348	0.348	0.348	0.333	0.319	0.319	0.362	0.362	0.348	0.319	0.319	0.333	0.333	0.333	0.319	0.319	0.333	0.333	0.348	0.333	0.348	0.377	0.348	0.333	0.333	0.333	0.333	0.333	0.348	0.319	0.348	0.333
5AA	G19	0.333	0.348	0.333	0.333	0.319	0.333	0.333	0.333	0.348	0.333	0.333	0.333	0.333	0.319	0.348	0.333	0.348	0.348	0.348	0.333	0.319	0.319	0.362	0.362	0.348	0.319	0.319	0.333	0.333	0.333	0.319	0.319	0.333	0.333	0.348	0.333	0.348	0.377	0.348	0.333	0.333	0.333	0.333	0.333	0.348	0.319	0.348	0.333
S3	G19	0.333	0.348	0.333	0.333	0.319	0.333	0.333	0.333	0.348	0.333	0.333	0.333	0.333	0.319	0.348	0.333	0.348	0.348	0.348	0.333	0.319	0.319	0.362	0.362	0.348	0.319	0.319	0.333	0.333	0.333	0.319	0.319	0.333	0.333	0.348	0.333	0.348	0.377	0.348	0.333	0.333	0.333	0.333	0.333	0.348	0.319	0.348	0.333
S5	G19	0.333	0.348	0.333	0.333	0.319	0.333	0.333	0.333	0.348	0.333	0.333	0.333	0.333	0.319	0.348	0.333	0.348	0.348	0.348	0.333	0.319	0.319	0.362	0.362	0.348	0.319	0.319	0.333	0.333	0.333	0.319	0.319	0.333	0.333	0.348	0.333	0.348	0.377	0.348	0.333	0.333	0.333	0.333	0.333	0.348	0.319	0.348	0.333
CJ6	G19	0.333	0.348	0.333	0.333	0.319	0.333	0.333	0.333	0.348	0.333	0.333	0.333	0.333	0.319	0.348	0.333	0.348	0.348	0.348	0.333	0.319	0.319	0.362	0.362	0.348	0.319	0.319	0.333	0.333	0.333	0.319	0.319	0.333	0.333	0.348	0.333	0.348	0.377	0.348	0.333	0.333	0.333	0.333	0.333	0.348	0.319	0.348	0.333
S6	G19	0.319	0.319	0.319	0.319	0.29	0.319	0.319	0.319	0.319	0.319	0.319	0.319	0.319	0.304	0.319	0.319	0.319	0.319	0.319	0.319	0.304	0.29	0.333	0.333	0.319	0.304	0.304	0.319	0.319	0.304	0.304	0.304	0.304	0.304	0.319	0.319	0.319	0.348	0.319	0.319	0.319	0.319	0.319	0.319	0.333	0.29	0.319	0.304
YN92	G19	0.319	0.319	0.333	0.333	0.29	0.333	0.333	0.333	0.319	0.319	0.319	0.319	0.333	0.319	0.319	0.333	0.319	0.319	0.319	0.333	0.304	0.29	0.348	0.333	0.319	0.319	0.319	0.319	0.333	0.304	0.319	0.319	0.304	0.304	0.319	0.333	0.319	0.362	0.319	0.319	0.333	0.333	0.333	0.333	0.362	0.29	0.319	0.304
LRY2113	G19	0.333	0.348	0.333	0.333	0.319	0.333	0.333	0.333	0.348	0.333	0.333	0.333	0.333	0.319	0.348	0.333	0.348	0.348	0.348	0.333	0.319	0.319	0.377	0.362	0.348	0.319	0.319	0.333	0.333	0.333	0.319	0.319	0.333	0.333	0.348	0.333	0.348	0.391	0.348	0.333	0.333	0.333	0.333	0.333	0.362	0.319	0.348	0.333
S4	G19	0.362	0.377	0.362	0.362	0.348	0.362	0.362	0.362	0.377	0.362	0.362	0.362	0.362	0.348	0.377	0.362	0.377	0.377	0.377	0.362	0.348	0.348	0.391	0.391	0.377	0.348	0.348	0.362	0.362	0.362	0.348	0.348	0.362	0.362	0.377	0.362	0.377	0.391	0.377	0.362	0.362	0.362	0.362	0.362	0.377	0.348	0.377	0.362
LPY2113	G19	0.304	0.319	0.304	0.304	0.29	0.304	0.304	0.304	0.319	0.304	0.304	0.304	0.304	0.29	0.319	0.304	0.319	0.319	0.319	0.304	0.319	0.29	0.333	0.333	0.319	0.29	0.29	0.304	0.304	0.304	0.29	0.29	0.304	0.304	0.319	0.304	0.319	0.333	0.319	0.304	0.304	0.304	0.304	0.304	0.319	0.29	0.319	0.304
YG910	G20	0.333	0.348	0.333	0.333	0.333	0.333	0.333	0.333	0.348	0.333	0.333	0.333	0.333	0.333	0.348	0.333	0.348	0.348	0.348	0.333	0.333	0.333	0.333	0.333	0.348	0.333	0.319	0.333	0.333	0.333	0.319	0.333	0.348	0.348	0.348	0.333	0.348	0.333	0.362	0.348	0.348	0.333	0.333	0.333	0.333	0.319	0.362	0.348
YG95	G20	0.261	0.275	0.261	0.261	0.261	0.261	0.261	0.261	0.275	0.261	0.261	0.261	0.261	0.261	0.275	0.261	0.275	0.275	0.275	0.261	0.275	0.275	0.29	0.29	0.275	0.261	0.246	0.261	0.261	0.261	0.246	0.261	0.275	0.275	0.275	0.261	0.275	0.29	0.275	0.261	0.261	0.261	0.261	0.261	0.275	0.246	0.275	0.261
YG99	G20	0.391	0.406	0.391	0.391	0.391	0.391	0.391	0.391	0.406	0.391	0.391	0.391	0.391	0.391	0.406	0.391	0.406	0.406	0.406	0.391	0.391	0.377	0.406	0.406	0.406	0.391	0.377	0.391	0.391	0.391	0.377	0.391	0.406	0.406	0.406	0.391	0.406	0.391	0.406	0.391	0.391	0.391	0.377	0.391	0.391	0.377	0.406	0.391
YF33	G20	0.406	0.406	0.406	0.406	0.391	0.406	0.406	0.406	0.406	0.406	0.406	0.406	0.406	0.406	0.406	0.406	0.406	0.406	0.406	0.406	0.391	0.377	0.377	0.406	0.406	0.406	0.391	0.406	0.406	0.391	0.391	0.406	0.406	0.406	0.406	0.406	0.391	0.362	0.406	0.406	0.406	0.406	0.391	0.406	0.391	0.362	0.406	0.391
1AA	G21	0.203	0.217	0.203	0.203	0.203	0.203	0.203	0.203	0.217	0.203	0.203	0.203	0.203	0.203	0.217	0.203	0.217	0.217	0.217	0.203	0.203	0.217	0.246	0.232	0.217	0.203	0.188	0.203	0.203	0.203	0.188	0.203	0.217	0.217	0.217	0.203	0.217	0.246	0.217	0.203	0.203	0.203	0.203	0.203	0.232	0.203	0.217	0.203
2AA	G21	0.203	0.203	0.217	0.217	0.188	0.217	0.217	0.217	0.203	0.203	0.203	0.203	0.217	0.217	0.203	0.217	0.203	0.203	0.203	0.217	0.203	0.203	0.232	0.217	0.203	0.217	0.203	0.203	0.217	0.188	0.203	0.217	0.203	0.203	0.203	0.217	0.203	0.232	0.203	0.203	0.217	0.217	0.217	0.217	0.246	0.188	0.203	0.188
13AA	G21	0.217	0.217	0.232	0.232	0.203	0.232	0.232	0.232	0.217	0.217	0.217	0.217	0.232	0.232	0.217	0.232	0.217	0.217	0.217	0.232	0.217	0.217	0.246	0.232	0.217	0.232	0.217	0.217	0.232	0.203	0.217	0.232	0.217	0.217	0.217	0.232	0.217	0.246	0.217	0.217	0.232	0.232	0.232	0.232	0.261	0.203	0.217	0.203
CJ631	G22	0.261	0.275	0.261	0.261	0.261	0.261	0.261	0.261	0.275	0.261	0.261	0.261	0.261	0.246	0.275	0.261	0.275	0.275	0.275	0.261	0.246	0.246	0.29	0.29	0.275	0.246	0.261	0.261	0.261	0.275	0.261	0.246	0.261	0.261	0.275	0.261	0.275	0.304	0.275	0.261	0.261	0.261	0.261	0.261	0.275	0.261	0.275	0.275
F629	G22	0.159	0.159	0.159	0.159	0.159	0.159	0.159	0.159	0.159	0.159	0.159	0.159	0.159	0.159	0.159	0.159	0.159	0.159	0.159	0.159	0.145	0.145	0.145	0.159	0.159	0.159	0.159	0.159	0.159	0.159	0.159	0.159	0.159	0.159	0.159	0.159	0.159	0.159	0.159	0.159	0.159	0.159	0.145	0.159	0.145	0.145	0.159	0.159
SDY2114	G22	0.174	0.174	0.174	0.174	0.174	0.174	0.174	0.174	0.174	0.174	0.174	0.174	0.174	0.174	0.174	0.174	0.174	0.174	0.174	0.174	0.145	0.145	0.145	0.159	0.174	0.174	0.174	0.174	0.174	0.174	0.174	0.174	0.174	0.174	0.174	0.174	0.174	0.174	0.174	0.174	0.174	0.174	0.159	0.174	0.145	0.159	0.174	0.174
[truncated: 109 more columns]

## Sheet: Table S3
Table S3. The minimum genetic similarity values of 22 pedigrees
	G1	G2	G3	G4	G5	G6	G7	G8	G9	G10	G11	G12	G13	G14	G15	G16	G17	G18	G19	G20	G21	G22
G1	0.681159	0.550725	0.449275	0.289855	0.623188	0.449275	0.405797	0.492754	0.463768	0.246377	0.217391	0.202899	0.173913	0.275362	0.202899	0.188406	0.217391	0.26087	0.289855	0.246377	0.188406	0.144928
G2	0.550725	0.695652	0.521739	0.333333	0.550725	0.478261	0.405797	0.565217	0.449275	0.289855	0.231884	0.202899	0.188406	0.318841	0.202899	0.188406	0.173913	0.246377	0.275362	0.304348	0.202899	0.144928
G3	0.449275	0.521739	0.753623	0.42029	0.478261	0.434783	0.405797	0.507246	0.478261	0.362319	0.202899	0.173913	0.26087	0.333333	0.26087	0.15942	0.15942	0.333333	0.42029	0.246377	0.26087	0.173913
G4	0.289855	0.333333	0.42029	1	0.333333	0.333333	0.289855	0.318841	0.304348	0.376812	0.275362	0.202899	0.202899	0.318841	0.246377	0.188406	0.173913	0.333333	0.362319	0.26087	0.289855	0.202899
G5	0.623188	0.550725	0.478261	0.333333	1	0.588696	0.521739	0.637681	0.507246	0.289855	0.347826	0.173913	0.188406	0.246377	0.202899	0.26087	0.231884	0.246377	0.275362	0.304348	0.202899	0.144928
G6	0.449275	0.478261	0.434783	0.333333	0.588696	0.710145	0.57971	0.594203	0.449275	0.275362	0.492754	0.130435	0.144928	0.188406	0.15942	0.217391	0.246377	0.202899	0.246377	0.304348	0.173913	0.144928
G7	0.405797	0.405797	0.405797	0.289855	0.521739	0.57971	1	0.507246	0.492754	0.26087	0.304348	0.101449	0.144928	0.188406	0.173913	0.217391	0.202899	0.231884	0.231884	0.26087	0.202899	0.130435
G8	0.492754	0.565217	0.507246	0.318841	0.637681	0.594203	0.507246	0.724638	0.478261	0.289855	0.304348	0.144928	0.173913	0.26087	0.202899	0.231884	0.188406	0.202899	0.275362	0.304348	0.202899	0.144928
G9	0.463768	0.449275	0.478261	0.304348	0.507246	0.449275	0.492754	0.478261	0.695652	0.26087	0.188406	0.144928	0.188406	0.26087	0.231884	0.202899	0.173913	0.26087	0.289855	0.231884	0.202899	0.144928
G10	0.246377	0.289855	0.362319	0.376812	0.289855	0.275362	0.26087	0.289855	0.26087	0.61971	0.246377	0.173913	0.188406	0.275362	0.202899	0.188406	0.144928	0.304348	0.391304	0.304348	0.246377	0.202899
G11	0.217391	0.231884	0.202899	0.275362	0.347826	0.492754	0.304348	0.304348	0.188406	0.246377	1	0.130435	0.144928	0.173913	0.188406	0.275362	0.275362	0.507246	0.246377	0.333333	0.173913	0.15942
G12	0.202899	0.202899	0.173913	0.202899	0.173913	0.130435	0.101449	0.144928	0.144928	0.173913	0.130435	0.608696	0.217391	0.376812	0.130435	0.217391	0.115942	0.217391	0.202899	0.15942	0.115942	0.289855
G13	0.173913	0.188406	0.26087	0.202899	0.188406	0.144928	0.144928	0.173913	0.188406	0.188406	0.144928	0.217391	1	0.246377	0.246377	0.115942	0.101449	0.26087	0.246377	0.188406	0.115942	0.202899
G14	0.275362	0.318841	0.333333	0.318841	0.246377	0.188406	0.188406	0.26087	0.26087	0.275362	0.173913	0.376812	0.246377	1	0.231884	0.202899	0.130435	0.318841	0.333333	0.217391	0.202899	0.231884
G15	0.202899	0.202899	0.26087	0.246377	0.202899	0.15942	0.173913	0.202899	0.231884	0.202899	0.188406	0.130435	0.246377	0.231884	1	0.101449	0.15942	0.304348	0.26087	0.188406	0.202899	0.115942
G16	0.188406	0.188406	0.15942	0.188406	0.26087	0.217391	0.217391	0.231884	0.202899	0.188406	0.275362	0.217391	0.115942	0.202899	0.101449	1	0.217391	0.26087	0.173913	0.202899	0.188406	0.130435
G17	0.217391	0.173913	0.15942	0.173913	0.231884	0.246377	0.202899	0.188406	0.173913	0.144928	0.275362	0.115942	0.101449	0.130435	0.15942	0.217391	1	0.188406	0.144928	0.202899	0.173913	0.115942
G18	0.26087	0.246377	0.333333	0.333333	0.246377	0.202899	0.231884	0.202899	0.26087	0.304348	0.507246	0.217391	0.26087	0.318841	0.304348	0.26087	0.188406	1	0.376812	0.26087	0.246377	0.173913
G19	0.289855	0.275362	0.42029	0.362319	0.275362	0.246377	0.231884	0.275362	0.289855	0.391304	0.246377	0.202899	0.246377	0.333333	0.26087	0.173913	0.144928	0.376812	0.782609	0.478261	0.26087	0.188406
G20	0.246377	0.304348	0.246377	0.26087	0.304348	0.304348	0.26087	0.304348	0.231884	0.304348	0.333333	0.15942	0.188406	0.217391	0.188406	0.202899	0.202899	0.26087	0.478261	0.615217	0.246377	0.188406
G21	0.188406	0.202899	0.26087	0.289855	0.202899	0.173913	0.202899	0.202899	0.202899	0.246377	0.173913	0.115942	0.115942	0.202899	0.202899	0.188406	0.173913	0.246377	0.26087	0.246377	0.898551	0.231884
G22	0.144928	0.144928	0.173913	0.202899	0.144928	0.144928	0.130435	0.144928	0.144928	0.202899	0.15942	0.289855	0.202899	0.231884	0.115942	0.130435	0.115942	0.173913	0.188406	0.188406	0.231884	0.606232
Note: The min GS values within each group are marked in yellow, and the min GS values between two adjacent groups are marked in blue.
